# Supplementary material for: Composite Zn(II) Ferrocyanide/Polyethylenimine Cryogels for Point-of-Use Selective Removal of Cs-137 Radionuclides
Source: Molecules. 2021 Jul 29;26(15):4604. doi: 10.3390/molecules26154604 (PMC8347221; doi:10.3390/molecules26154604)
Supplement: Supplementary file 1 [file molecules-26-04604-s001.zip]

Archive with 1 entries (1 files):
- molecules-1301010-supplementary.pdf
